# Supplementary material for: Ecological implications of reduced pollen deposition in alpine plants: a case study using a dominant cushion plant species
Source: F1000Res. 2014 Jun 19;3:130. [Version 1] doi: 10.12688/f1000research.4382.1 (PMC4103497; doi:10.12688/f1000research.4382.1)
Supplement: The reproductive effects of reduced pollen deposition via exclosures and hand pollination on the cushion plant S. acaulis — S. acaulis is an important alpine plant species commonly demonstrated to have positive impacts on other plants and insects. In this experiment, we covered sets of plants (gynodioecious species with hermaphrodite and female flowers) with mesh with hand pollination only to examine the relative importance of pollen load as a potential stressor in alpine ecosystems. [file f1000research-3-4691-s0000.tgz]

Archive with 1 entries (1 files):
- c22d1088-4171-4dc4-8da5-c7e757f6713a_Reid etal 2014 dataset.csv
