# Supplementary material for: Ecological implications of reduced pollen deposition in alpine plants: a case study using a dominant cushion plant species
Source: F1000Res. 2014 Jun 19;3:130. [Version 1] doi: 10.12688/f1000research.4382.1 (PMC4103497; doi:10.12688/f1000research.4382.1)
Supplement: The reproductive effects of reduced pollen deposition via exclosures and hand pollination on the cushion plant S. acaulis — S. acaulis is an important alpine plant species commonly demonstrated to have positive impacts on other plants and insects. In this experiment, we covered sets of plants (gynodioecious species with hermaphrodite and female flowers) with mesh with hand pollination only to examine the relative importance of pollen load as a potential stressor in alpine ecosystems. [file f1000research-3-4691-s0000.tgz › c22d1088-4171-4dc4-8da5-c7e757f6713a_Reid etal 2014 dataset.csv]

pollen regime	rep #	gender	surface area of cushion (cm2)	floral density	% fruit set	seeds/fruit	fruit weight (g)	seed weight (mg)	beneficiary abundance	% germinantion
reduced	1	f	482.97	0.385114898	50.5	5.6	4.76	1.5	30	0
reduced	2	f	475.61	0.401586527	20.4	4.8	5.14	2.5	17	10
reduced	3	f	176.68	0.628243196	36.0	3.2	3.66	1.9	11	30
reduced	4	f	253.60	0.390382839	23.2	3.4	2.9	1.4	19	20
reduced	5	f	167.17	0.221328932	43.2	5.0	4.5	2.3	19	20
reduced	6	f	381.99	0.14398424	9.1	0.6	2.24	3.3	15	0
reduced	7	f	201.47	0.357372709	45.8	7.4	4.32	1.7	19	0
reduced	8	f	790.42	0.142961117	29.2	9.6	4.02	1.1	41	0
reduced	9	f	304.11	0.282795973	43.0	8.6	4.74	1.2	76	0
reduced	10	f	261.14	0.168488842	13.6	1.8	3.44	2.7	28	40
reduced	11	f	106.19	0	0.0	0.0	0	0.0	42	0
reduced	12	f	161.03	0	0.0	0.0	0	0.0	19	0
reduced	13	f	150.56	0.325449858	12.2	1.8	2.9	1.5	17	0
reduced	14	f	138.10	0.470658385	7.7	1.0	2.1	1.0	10	0
reduced	15	f	805.82	0.331340115	43.1	4.4	4.16	2.1	91	20
reduced	16	f	352.86	0.045343289	0.0	0.0	0	0.0	24	0
reduced	17	f	230.91	0.004330747	100.0	0.6	0.72	1.3	32	0
reduced	18	f	505.44	0.257200126	16.2	5.4	5.34	2.2	25	0
reduced	19	f	500.30	0.055966573	0.0	0.0	0	0.0	42	0
reduced	20	f	449.56	0.27582408	15.3	5.8	4.22	1.9	11	44.44444444
reduced	21	f			27.2	11.0	4.5	0.9	37	0
reduced	22	f	72.26	0.678138453	22.4	1.8	2.46	1.1	0	0
reduced	1	h	220.87	0.43464546	0.0	0.0	0	0.0	0	0
reduced	2	h	842.06	0.138945498	0.0	0.0	0	0.0	16	0
reduced	3	h	263.89	0.636619772	3.6	5.6	4.72	1.8	26	0
reduced	4	h	450.66	0.412726656	28.5	6.2	4.98	1.7	32	0
reduced	5	h	530.14	0.309350052	13.4	5.8	5.04	1.7	82	0
reduced	6	h	76.58	1.149180307	9.1	5.2	4.18	0.9	3	0
reduced	7	h	276.46	0.318309886	20.5	8.6	5.04	1.6	36	0
reduced	8	h	283.61	0.370230275	25.7	4.8	4.66	2.2	18	0
reduced	9	h	67.39	0.786499952	7.5	2.4	2.2	1.2	6	0
reduced	10	h	511.29	0.097791056	34.0	12.4	6.48	1.5	55	10
reduced	11	h	136.35	0.249367192	0.0	0.0	0	0.0	25	0
reduced	12	h	163.36	0.202004351	0.0	0.0	0	0.0	26	0
reduced	13	h	791.68	0.54820036	81.3	19.0	5.58	2.0	45	50
reduced	14	h	1171.62	0.099008404	12.1	3.4	3.58	2.4	61	10
reduced	15	h	538.67	0.07611294	7.3	9.0	3.6	1.4	28	0
reduced	16	h	102.42	0.244083955	12.0	3.0	2.14	1.4	8	0
reduced	17	h	2224.64	0.240488316	28.8	9.0	5.72	2.6	73	46.66666667
reduced	18	h	181.43	0.303152273	21.8	7.0	5.26	1.8	16	0
reduced	19	h	206.95	0.758628495	33.8	5.2	4.08	2.2	9	10
reduced	20	h	634.99	0.437799126	35.3	6.8	5.02	2.0	13	37.5
current	1	f	787.75	0.232305919	61.2	13.4	6.44	1.0	35	0
current	3	f	82.47	1.915922363	11.4	2.2	3.64	1.2	52	0
current	5	f	502.65	0.521232439	74.8	5.6	3.66	0.9	32	10
current	7	f	1286.48	0.15468539	48.7	5.4	5.62	2.3	51	36.36363636
current	11	f	163.56	0.324041757	84.9	4.0	4.04	1.6	14	0
current	12	f	1088.56	0.037664373	51.2	8.0	3.6	0.9	85	0
current	13	f	133.52	0.344523642	60.9	11.2	4.8	1.2	20	9.090909091
current	15	f	65.74	0.45635826	56.7	13.4	4.1	0.5	13	0
current	19	f	717.46	0.485043636	94.5	9.0	4.6	1.8	50	40
current	22	f	197.92	0.085893144	35.3	2.6	3.28	2.6	19
current	24	f	226.19	0.181259796	85.4	8.2	5.46	1.4	16
current	29	f	198.71	0.266726071	49.1	2.6	3.70	1.4	18
current	31	f	75.40	1.4456574	58.7	3.8	3.72	2.3	10
current	32	f	49.48	0.303152273	33.3	2.6	3.70	0.9	5
current	33	f	918.92	0.145824016	75.4	4.0	5.00	1.6	22
current	34	f	200.28	0.459364855	71.7	4.8	4.42	0.8	6
current	43	f	98.96	0.222311667	77.3	6.6	4.58	1.8	5
current	45	f	190.07	0.352508469	68.7	8.2	5.80	1.6	17
current	46	f	296.88	0.444623333	62.9	8.2	5.06	2.0	29
current	48	f	190.07	0.347247149	54.5	4.0	5.30	2.7	10
current	49	f	120.95	0.22323031	88.9	8.6	4.48	1.6	1
current	50	f	207.35	0.043405894	33.3	0.7	3.60	2.0	5
current	51	f	461.81	0.550004837	90.9	9.8	7.76	2.7	17
current	53	f	785.40	0.247008472	75.8	2.8	4.14	1.7	52
current	54	f	507.37	0.183299191	80.6	2.0	3.70	1.8	25
current	67	f	56.55	0.035367765	100.0	7.0	4.65	1.2	7
current	68	f	186.92	0.203290347	60.5	12.8	5.05	1.5	3
current	69	f	282.74	0.049514871	85.7	12.8	6.72	1.4	7
current	70	f	131.95	0.85640517	72.6	4.0	5.76	1.6	1
current	71	f	294.52	0.162974662	87.5	8.8	5.94	1.8	13
current	72	f	650.31	0.27064029	93.8	0.0	0.00	2.2	9
current	73	f	435.90	0.059647258	65.4	7.8	5.74	1.9	19
current	74	f	164.93	0.030315227	40.0	4.0	4.35	0.0	5
current	75	f	345.58	0.549807985	81.1	2.0	4.62	2.6	8
current	76	f	197.92	0.111155833	90.9	10.6	5.68	1.4	2
current	77	f	981.75	0.073338598	58.3	2.6	3.56	1.5	30
current	79	f	883.57	0.297655111	81.7	4.2	5.98	1.5	32
current	81	f	466.53	0.237928602	57.7	5.8	3.80	0.9	15
current	85	f	176.71	0.101859164	55.6	4.0	3.54	0.7	11
current	90	f	276.46	0.217029468	81.7	6.8	3.90	0.9	1
current	91	f	125.66	0.214859173	88.9	9.8	5.40	0.9	22
current	92	f	285.88	0.468720052	97.8	12.6	5.86	1.0	16
current	95	f	282.74	0.208669814	76.3	7.0	5.04	1.7	17
current	96	f	268.61	0.342508883	65.2	12.4	5.78	1.0	9
current	99	f	195.49	0.260888778	68.6	6.4	4.88	1.0	4
current	102	f	169.80	0.329793777	23.2	1.8	2.80	1.8	5
current	103	f	224.31	0.254112934	64.9	3.8	3.78	2.1	6
current	104	f	180.25	0.51595328	17.2	7.8	2.74	0.8	4
current	105	f	97.39	0.626351712	67.2	2.8	4.02	0.6	3
current	106	f	193.52	0.356548411	73.9	6.4	3.26	0.8	4
current	107	f	151.19	0.277797719	85.7	1.6	1.92	0.7	5
current	108	f	250.15	0.515691998	84.5	9.0	4.88	1.0	2
current	110	f	130.70	0.160675623	33.3	3.8	3.06	1.4	2
current	113	f	197.61	0.318815943	68.3	2.0	2.22	0.8	3
current	114	f	434.50	0.370542581	88.8	8.0	2.68	0.6	6
current	115	f	116.83	1.155545133	62.2	3.2	3.22	1.6	3
current	116	f	88.12	2.03128234	78.8	1.0	2.76	0.9	4
current	118	f	201.44	0.704928319	45.1	2.0	4.22	1.4	1
current	119	f	336.15	0.080321186	29.6	2.8	1.98	0.5	9
current	120	f	34.62	0.375501681	15.4	2.5	2.50	0.8	6
current	121	f	157.08	0.553859202	43.7	2.2	1.88	0.3	1
current	122	f	252.82	1.305278191	89.7	4.0	4.52	1.2	7
current	123	f	172.63	0.550308265	74.7	4.4	5.26	0.5	2
current	124	f	122.99	1.748061955	88.8	0.2	2.48	1.0	3
current	125	f	157.14	0.241818786	73.7	3.0	2.56	1.0	2
current	126	f	158.06	0.790832015	32.0	8.6	4.18	0.9	3
current	127	f	138.10	0.499621978	59.4	10.2	4.70	0.8	3
current	129	f	74.22	2.533005655	80.3	8.6	3.56	0.4	2
current	130	f	86.79	0.149792888	76.9	9.2	3.36	0.7	4
current	131	f	524.84	0.059065359	80.6	12.8	4.58	0.6	8
current	132	f	178.68	0.755548741	94.8	6.2	4.32	0.7	6
current	139	f	340.05	0.297018648	96.0	9.0	3.96	1.0	8
current	140	f	244.85	0.163366742	80.0	4.6	2.62	0.9	3
current	141	f	726.18	0.169379693	91.9	8.8	3.12	1.1	4
current	142	f	198.53	0.649791911	55.0	6.6	3.56	0.5	4
current	143	f	141.02	0.503480967	90.1	10.0	5.10	1.3	1
current	144	f	84.32	0.426943215	52.8	11.0	3.28	0.6	3
current	145	f	190.38	0.168084428	81.3	6.4	2.90	0.8	3
current	146	f	190.85	0.33533881	98.4			0.0	2
current	149	f	484.48	0.072242298	71.4	9.6	3.80	0.8	5
current	150	f	539.41	0.876881632	83.9	4.8	3.26	0.7	3
current	151	f	679.02	0.40057504	88.6	6.6	3.96	0.9	2
current	152	f	249.76	0.016015592	100.0	6.0	2.95	0.6	4
current	154	f	150.80	1.253345177	98.4	7.4	3.38	0.7	3
current	155	f	387.99	0.440736765	76.6	5.6	3.30	1.3	6
current	157	f	371.10	0.239827131	87.6	4.4	3.14	0.7	4
current	158	f	340.23	0.352697935	76.7	3.0	3.24	0.9	7
current	159	f	512.47	0.076101674	69.2	14.6	4.34	0.6	4
current	161	f	234.83	0.306599489	65.3	7.2	4.76	0.7	5
current	162	f	257.61	0.698729018	79.4	9.2	3.74	0.8	2
current	164	f	4655.84	0.003651328	88.2	7.4	2.72	0.7	2
current	165	f	122.52	0.865149947	89.6	7.4	4.44	1.1	4
current	167	f	325.15	0.282942121	85.9	6.2	3.82	1.5	7
current	170	f	235.62	0.51353995	75.2	5.2	6.84	0.0	4
current	171	f	791.68	0.133892254	52.8	6.4	4.50	0.9	4
current	172	f	329.87	1.11256884	78.2	6.2	5.48	2.5	6
current	176	f	227.77	0.452219562	70.9	7.2	4.84	1.7	4
current	179	f	2453.58	0.255952124	95.5	9.4	6.30	1.1	4
current	180	f	1539.38	0.002598448	50.0	6.5	2.70	0.6	7
current	182	f	934.62	0.02674873	80.0	9.6	4.28	0.4	4
current	188	f	785.40	0.049656342	84.6	7.0	4.00	0.8	3
current	190	f	224.62	0.30718017	55.1	9.4	4.72	0.8	7
current	192	f	367.57	0.29382451	67.6	5.8	4.60	1.0	2
current	195	f	846.66	0.053150074	86.7	10.0	5.44	1.2	5
current	196	f	255.65	0.426369003	71.6	14.6	4.74	0.7	2
current	197	f	681.73	0.529538566	91.7	10.8	5.42	0.9	5
current	198	f	667.59	0.193232825	82.2	8.6	5.28	1.0	4
current	201	f	176.24	0.068087676	41.7	1.6	2.62	1.3	4
current	202	f	388.77	0.097743642	63.2	2.2	3.40	1.1	4
current	204	f	712.75	0.54156525	94.8	5.0	3.08	0.8	1
current	206	f	180.64	0.503759994	96.7	8.2	3.16	0.5	2
current	207	f	507.37	0.161618642	78.0	5.8	3.60	1.1	2
current	208	f	447.48	0.306158522	88.3	10.0	3.86	1.2	2
current	209	f	1092.10	0.137350544	70.7	10.4	4.18	0.8	11
current	210	f	471.24	0.568713663	86.6	8.2	4.06	1.2	1
current	212	f	741.02	0.07152273	58.5	3.4	3.70	0.7	11
current	219	f			55.6	1.8	2.36	0.7
current	220	f			77.9	6.2	3.44	1.3
current	221	f			89.3	6.0	3.66	0.7
current	222	f			78.2	5.6	4.04	1.1
current	223	f			96.2	11.0	5.06	0.8
current	226	f			95.1	9.6	4.28	1.2
current	228	f			84.3	8.0	4.54	0.5
current	230	f			86.0	5.0	3.04	0.4
current	2	h	969.97	0.095879577	3.2	4.2	3.46	1.0	22	0
current	4	h	387.12	0.408139274	38.6	6.8	4.52	1.9	35	40
current	6	h	215.98	0.041669658	88.9	6.2	4.64	2.1	18	37.5
current	8	h	388.77	0.324097339	52.4	8.0	5.6	2.0	32	10
current	9	h	411.23	0.148333866	31.1	6.0	4.22	1.1	41	10
current	10	h	302.38	0.314175992	62.1	10.0	5.34	1.6	29	0
current	14	h	161.67	0.303078638	44.9	11.0	5	1.6	12	44.44444444
current	16	h	828.20	0.068823759	19.3	10.8	4.38	1.2	22	0
current	17	h	221.01	0.085968555	0.0	0.0	0	0.0	15	0
current	18	h	524.02	0.274799902	0.0	0.0	0	0.0	17	0
current	20	h	596.12	0.379120075	9.3	7.2	3.98	1.4	14	20
current	21	h	175.93	0.426307883	0.0	0.0	0.00	0.0	18
current	23	h	94.25	0.732112738	27.5	2.6	5.34	2.5	10
current	25	h	201.06	0.397887358	0.0	0.0	0.00	0.0	27
current	26	h	160.22	0.174758369	0.0	0.0	0.00	0.0	19
current	27	h	197.92	0.202101515	5.0	6.0	4.70	1.2	23
current	28	h	175.93	0.625251562	0.0	0.0	0.00	0.0	9
current	30	h	91.89	0.968532645	32.6	6.8	5.92	1.2	11
current	35	h	501.08	0.18958896	10.5	13.2	6.50	1.7	59
current	36	h	412.33	0.368633163	24.3	8.6	6.66	1.3	28
current	37	h	285.88	0.164401809	4.3	14.0	7.30	0.6	7
current	38	h	477.52	0.117272063	21.4	10.0	6.58	1.8	44
current	39	h	212.06	0.188628081	70.0	11.4	5.96	0.3	5
current	40	h	373.06	0.23052337	9.3	16.7	7.70	1.0	21
current	41	h	753.98	0.214859173	7.4	8.0	6.58	1.8	61
current	42	h	659.73	0.171281034	55.8	12.6	5.50	0.5	21
current	44	h	223.84	0.397608139	58.4	5.0	5.24	1.6	8
current	47	h	213.63	0.402568385	12.8	18.4	7.90	1.6	25
current	52	h	628.32	0.022281692	14.3	6.0	6.80	1.5	11
current	55	h	333.79	0.107850879	33.3	3.2	3.68	2.0	20
current	56	h	628.32	0.031830989	5.0	1.0	3.20	0.0	19
current	57	h	471.24	0.265258238	52.0	6.4	5.50	1.3	28
current	58	h	824.67	0.1067096	3.4	5.3	3.33	0.6	19
current	59	h	879.65	0.059114693	3.8	2.0	2.65	1.5	38
current	60	h	268.61	0.372292265	10.0	4.0	4.73	1.8	18
current	61	h	1767.15	0.218431317	30.6	2.8	5.06	1.4	44
current	62	h	200.28	0.379475315	27.6	6.0	5.06	1.1	1
current	63	h	329.87	0.3334675	0.0	0.0	0.00	0.0	3
current	64	h	122.52	0.29382451	19.4	10.2	7.12	1.9	14
current	65	h	153.15	0.045706035	42.9	2.0	4.60	0.0	10
current	66	h	270.96	0.036905494	70.0	0.5	4.05	2.6	16
current	78	h	628.32	0.007957747	20.0	3.0	2.80	1.0	8
current	80	h	163.36	0.128548223	14.3	13.0	7.10	1.1	8
current	82	h	98.96	0.464833485	0.0	0.0	0.00	0.0	11
current	83	h	251.33	0.218838047	9.1	10.2	5.42	0.8	17
current	84	h	628.32	0.020690143	0.0	0.0	0.00	0.0	31
current	86	h	197.92	0.030315227	0.0	0.0	0.00	0.0	16
current	87	h	415.48	0.300860006	0.8	12.0	6.50	0.9	18
current	88	h	94.25	0.084882636	25.0	0.0	3.15	0.0	6
current	89	h	212.06	0.282942121	16.7	15.2	6.60	1.0	6
current	93	h	452.39	0.194522708	9.1	8.2	5.20	1.1	23
current	94	h	274.89	0.130961782	22.2	3.3	5.40	0.6	19
current	97	h	282.74	0.37489831	0.0	0.0	0.00	0.0	20
current	98	h	452.39	0.291784062	31.8	7.4	4.98	1.4	22
current	100	h	111.84	0.777892138	1.1	6.0	4.40	0.0	1
current	101	h	141.37	0.785164386	41.4	5.6	2.98	0.8	3
current	109	h	237.98	0.264732975	28.6	5.6	5.42	0.7	3
current	111	h	217.79	0.385691027	33.3	6.8	4.78	0.8	5
current	112	h	404.32	0.230014137	29.0	10.6	7.90	1.9	5
current	117	h	148.05	0.412029773	41.0	10.2	5.38	1.3	5
current	128	h	109.36	1.051583939	11.3	8.8	4.26	0.7	4
current	133	h	288.85	0.072703131	0.0	0.0	0.00	0.0	3
current	134	h	191.32	0.057494397	0.0	0.0	0.00	0.0	4
current	135	h	603.19	0.107761159	9.2	8.4	5.26	0.4	6
current	136	h	990.03	0.222216431	0.5	15.0	6.20	1.1	7
current	137	h	161.57	0.773648372	16.0	12.0	5.06	0.7	5
current	138	h	70.69	3.253834392	57.0	8.8	4.94	0.8	2
current	147	h	92.13	0.401618612	83.8	6.6	4.16	1.4	4
current	148	h	584.10	0.378359472	86.4	11.2	4.62	1.7	3
current	153	h	499.12	0.340599091	17.6	15.4	5.26	0.8	3
current	156	h	320.44	0.165396313	20.8	2.8	3.58	0.6	4
current	160	h	408.21	0.519339651	17.0	10.2	5.18	1.1	3
current	163	h	397.41	0.223949248	19.1	6.4	4.94	1.2	5
current	166	h	239.15	0.359601316	4.7	5.0	3.68	0.6	6
current	168	h	432.75	0.346616936	14.0	10.8	4.72	0.9	5
current	169	h	1884.96	0.080638504	27.6	6.6	4.42	1.0	5
current	173	h	934.62	0.10699492	6.0	7.2	3.54	0.7	9
current	174	h	306.31	0.058764902	55.6	6.2	4.02	1.4	5
current	175	h	307.09	0.315867611	3.1	10.0	4.50	0.7	7
current	177	h	267.04	0.243413442	6.2	7.3	4.45	1.1	6
current	178	h	343.22	0.279704797	97.9	7.4	5.26	1.2	5
current	181	h	1000.69	0.082942645	22.9	7.0	5.12	1.6	2
current	183	h	650.31	0.198367031	34.1	6.4	4.84	0.9	4
current	184	h	510.51	0.109694484	0.0	0.0	0.00	0.0	4
current	185	h	796.90	0.037645677	6.7	9.0	3.15	1.2	5
current	186	h	295.23	0.203230574	20.0	7.0	4.54	0.5	2
current	187	h	251.33	0.385950737	81.4	6.0	4.48	0.7	4
current	189	h	804.25	0.155424749	22.4	8.6	5.40	1.0	4
current	191	h	451.60	0.267933887	50.4	14.4	5.88	1.2	2
current	193	h	451.60	0.155003075	61.4	15.2	7.48	1.4	5
current	194	h	657.38	0.144513449	5.3	11.2	7.42	2.0	6
current	199	h	160.22	0.630378402	27.7	14.2	5.50	1.0	7
current	200	h	153.55	0.716400767	0.0	0.0	0.00	0.0	3
current	203	h	940.12	0.140407368	1.5	7.5	3.90	0.8	6
current	205	h	667.98	0.149704826	3.0	5.0	3.73	1.2	7
current	211	h	193.99	0.360837118	38.6	11.0	5.30	1.0	4
current	213	h	645.13	0.387521167	76.0	9.4	4.40	1.5	4
current	214	h	1449.06	0.06555976	28.4	7.8	5.28	1.2	6
current	215	h	1502.07	0.098530433	22.3	12.4	4.80	1.0	8
current	216	h	831.15	0.151597621	25.4	0.0	0.00	1.4	6
current	217	h	349.66	0.128696719	22.2	9.4	3.40	0.6	5
current	218	h			2.2	10.7	4.70	1.0
current	224	h			32.7			0.8
current	225	h			32.7	13.4	5.68	0.8
current	227	h			11.2	11.0	6.26	1.9
current	229	h			72.7	11.8	5.78	1.1
current	231	h			0.0	0.0	0.00	0.0
